# Supplementary material for: The Complete Mitochondrial Genome of the Stingless Bee Meliplebeia beccarii (Hymenoptera: Apidae: Meliponini) and Insights into Unusual Gene Rearrangement
Source: Int J Mol Sci. 2025 Oct 30;26(21):10588. doi: 10.3390/ijms262110588 (PMC12610537; doi:10.3390/ijms262110588)
Supplement: Supplementary file 1 [file ijms-26-10588-s001.zip]

Archive with 1 entries (1 files):
- ijms-3908184-supplementary.pdf
